# Supplementary material for: A prognostic signature derived from ac4C-associated genes stratifies survival and tumor immune microenvironment in cutaneous melanoma
Source: Front Immunol. 2026 Jan 7;16:1727135. doi: 10.3389/fimmu.2025.1727135 (PMC12819736; doi:10.3389/fimmu.2025.1727135)
Supplement: Supplementary file 2 [file Table1.xlsx]

## Sheet: Table 1
Table 1 acetylated sites
OTUD7B
PPIL2
C16orf58
RPS6KA4
CCNK
MVP
CRTC2
CBS
PYGO2
BIN1
RNF25
RAP1GAP2
FAM3A
DACT2
LHPP
SYNPO
GPC1
SLC25A10
KAZALD1
ACSF3
COQ9
PLCG1
CACNB3
SLC6A8
CORO1B
PCNXL3
POLR3E
DHODH
CES2
GAA
NR4A1
NMRAL1
WBP11
MINK1
EEF2
SBNO2
NFIC
RANGAP1
GRN
ANXA6
ZNF512B
PRKAR1B
CBLL1
ALKBH7
KIF22
VAT1
MAP3K11
STAU1
STAT6
HDAC7
MB
KIFC2
PPP1R13L
RGL2
HOXC11
SIX5
MLLT6
GTF3C1
SPG7
IFI27L1
EEFSEC
MAFG
PCED1A
CXXC1
ATN1
PAQR4
ACTR1B
PPP1R9B
MAN1B1
CCDC97
FKBP10
RBM10
BOK
FSCN1
CRTC3
CCND3
UNKL
LTBP3
WSB2
NDUFV1
JAG2
ATP13A1
TRIM26
SF3A2
MBD3
PDLIM2
SLC35E2B
ZFAND3
SLC44A2
ST14
TRIM65
CHST13
BAP1
YTHDF1
STUB1
MEF2D
CLPTM1
DUS3L
SH2B1
GPR153
TFE3
PEX16
AKAP12
ATXN7L3
C19orf24
TBC1D25
ARHGAP17
SSBP4
SLC16A3
DHRS3
NCOR2
ERF
PPP6R1
ADA
VAV2
KLC2
C19orf24
ZMYND19
FAM46A
RAB35
FGFR2
CBX2
ZC3H7B
SAC3D1
TRIM8
GSK3A
LAMB1
UBXN6
ID1
STK19
PKN1
ITPRIPL2
EVA1C
R3HDM2
ZNF385A
ABCA7
NCLN
OSBPL5
KIFC1
HCFC1
DHX34
C21orf59
TRIM11
UBA1
WASF2
BCL3
H1F0
POLR2A
TELO2
HDAC6
IRF2BP1
ARFGAP1
RHBDD3
RAVER1
PRRC2A
PCGF6
SNN
ATG9A
TMEM55B
PLCB3
MAN2C1
ZFP36L1
PMM1
SPIRE2
MEX3D
NELFA
PNPLA2
ARHGDIA
SF1
PBXIP1
TNFRSF1A
BCL9L
ENKD1
NACC1
IGSF8
KCNQ1
ATXN2L
C16orf13
URGCP
AGPAT1
TCIRG1
PPRC1
GATA2
CSNK1G2
SMAD2
MAP7D1
SF3B4
FURIN
ARNT
PAK4
BCAR1
B3GAT3
AKT2
C12orf10
CHPF
SHARPIN
DGCR6
MIDN
NDOR1
RNF26
PKMYT1
UBXN11
SSH3
LTBP4
SDHA
AHNAK
NISCH
CHD3
CTBP1
LAMB2
VCL
TAOK2
LIMK1
NCKAP5L
HECTD3
SPSB3
ZNF692
IRF2BP2
HSD17B8
IMP4
WIPF1
WBP2
DNAJC4
OTUB1
DVL2
ITM2C
HPDL
HEMK1
TNFAIP1
TONSL
RAB35
MOV10
SMARCC2
GALNT2
KLF13
TAB1
RILP
TCF3
AXIN1
PLEKHG3
ICAM5
C7orf50
CKB
BHLHE40
FAM203A
NADK
FHL3
JOSD2
B4GALNT4
GNG11
FBN2
CC2D1A
SMARCA2
FOXL2
TGFB1
DNAJB12
MARK4
ANKRD9
ANKHD1-EIF4EBP3
CRELD2
SLC35A2
CPSF6
VASN
AGRN
C1QTNF6
INPPL1
GNAI2
CDH24
PODXL
CHERP
RBCK1
GTF2H4
MAP2K5
CASP14
SAMD11
PYCR2
PKP3
MYL6B
P4HA3
BRD2
FLNB
C10orf2
LONP1
SORBS3
RHOD
KRI1
CRIP1
PLEC
SH3PXD2A
FAM73B
FBXW5
DGCR6L
TP53I13
RPS6KB2
C7orf49
EFNA3
RAB7L1
UBE2J2
SRRM2
SOCS3
BMP1
MVB12A
CCDC22
PUM1
RELA
PITPNM1
CDC42EP4
PTPRF
BTG1
THEM6
IPO4
SUPT6H
PACS1
ZNF593
MARVELD1
MRM1
MAU2
EMC8
RPP25
LDOC1
GIGYF1
NUBP1
C1RL
CD2BP2
FAM127A
PCOLCE
SYVN1
PXN
MARK2
U2AF1
ZNF511
LDB1
PYCRL
WDR18
SCLY
KLF16
POLR3GL
NR2F1
ASL
FBXW4
PVRIG
FAM83A
METTL13
STRAP
MTDH
SRRM1
RAB11B
SEC14L1
GMPPB
POLA2
KDM5C
GCN1L1
FAM219B
MLLT1
LMF2
DR1
ILVBL
MAP3K10
DIABLO
SHC1
COL4A5
MIIP
GNB2
C9orf37
DNMT3A
ULK1
UPP1
ITGA5
PCSK7
C16orf74
TMEM141
IFI6
NSMF
ZNF282
ORAOV1
PTPRS
2025-09-09
ZBTB12
ARAF
ZYX
PELP1
MIS18A
SLC25A25
KCNAB2
WDR1
CHD2
MFI2
ZFPL1
GTF2IRD1
COL9A3
ATHL1
DMPK
SCRIB
MRPL2
HDGFRP3
TUFM
ADRBK1
NPDC1
PKIG
MRPL4
GSE1
CCNF
TMEM109
EIF2AK1
DLG5
PEX10
HOOK2
TPRN
NUDT8
AGFG2
VGLL4
B4GALT7
CCDC28B
ACBD4
TARS2
NLE1
GRHPR
COL7A1
XAB2
SIRT6
TRIOBP
QSOX1
ABHD14B
TKT
PRRC2C
ASIC1
TRMT2A
PEX26
AP5B1
SCAMP3
PFKL
PTGS1
ENSA
C6orf136
ALDH3B1
NXPH4
WDR33
THRA
KCTD10
XRCC1
GLIS2
CCDC51
IL17RC
UPF1
INF2
RXRA
TNKS1BP1
HAGH
GRB2
URM1
SKIV2L
SREBF2
ERLIN1
PLXND1
EHD1
PWWP2B
PHRF1
PLIN3
PIEZO1
CHPF2
ZNF524
ARGLU1
NUDT14
MAP2K2
ARAP1
ACAA1
FOXO4
EXOC7
KLHL21
KIF26A
ARL4D
CBX6
SUPT5H
SSNA1
SIL1
CCDC71L
DGCR14
TEX19
DCAF8
SMOX
FAM65A
CAPG
LEMD2
KEAP1
AMDHD2
NUDT9
SLC35C2
ECE1
ZNRF1
VEGFA
TMEM164
B3GNT1
SEZ6L2
TAF6
KATNB1
FAM189B
PRCC
STEAP3
SURF1
ESRP2
VTI1B
TJAP1
SCAP
LMAN2L
PHC2
NLGN2
KIAA0930
KLHL35
KAT5
TUT1
PIP4K2B
SLC25A23
THTPA
HK2
RHOT2
CRTAP
ZNF444
FUOM
PACSIN2
TIMELESS
PRMT2
TRIM25
INPP5J
PRRC2B
HCFC1R1
SIN3A
MRPL49
SARS2
RAB1B
NUCB1
TRIP10
CLK3
SUN2
LENG9
EPS8L2
RFXANK
KIAA1522
SQSTM1
TSC22D4
GPR37
SLC1A5
CHMP1A
IFI27L2
MESP1
IDH3B
MED11
PARP1
MCF2L
ERBB2
NKD2
KDM3B
SMARCA4
EML3
PRR14
GLE1
SUGP2
CREB3
RUSC1
OGFOD2
GTF3C5
GRAMD4
SART3
GORASP2
NFKBIB
FAM195A
ROR2
P4HTM
ZNF503
VARS2
TCOF1
SMCO4
TNPO2
LENG8
OTUD5
CARHSP1
CALM3
FLNA
CTCF
TRMT1
UNC45A
DEAF1
H2AFX
ARMC6
TOR3A
SLC6A9
MUM1
BCAT2
RBM12
PHYHIP
ADCK5
MISP
DNASE2
TFAP2A
CBX8
PQLC1
FASN
FBXO7
VPS51
HAUS5
FBXL6
PCGF2
CYC1
LOXL2
SZRD1
NCAPH2
TMUB1
AGAP3
SBF1
CDKN1B
CASC3
POLL
MAP2K7
GMPPA
MORC2
TLN1
BCAM
EPAS1
PFAS
TMEM65
METTL21A
PPL
CDCA4
SHKBP1
NCKIPSD
BAG3
CMIP
DUSP12
RIPK2
GJD3
COG4
ANKRD52
CCNL2
AGAP6
TRIM56
NPEPL1
FARP1
OPLAH
USF1
MED15
CHMP7
ASCC2
HPS6
SLC41A3
GRAMD1A
IGF1R
SH3BP5L
MED17
RAB11FIP1
SLC12A4
MYPN
BRAT1
DDIT4
SPIN2B
DDX41
CTSF
DHX38
COQ4
LMAN2
RPUSD1
BBC3
CCHCR1
PLD3
R3HCC1
MTA2
MKRN1
SLC6A6
UPF2
GHDC
BRPF1
TRAPPC6A
FBXL19
STX5
TIMM44
POLRMT
ALDH16A1
TP53I11
RPTOR
FKBP5
CITED4
PHF19
HMG20B
SRD5A1
REXO4
POLD4
CLK2
STRBP
CSNK1E
SF3A1
SDR39U1
B3GNT9
TRIM27
ALDH2
SDC1
HYOU1
DCTN1
DNM2
ZFYVE19
TSSC4
MRC2
CNNM3
CHCHD6
TFAP4
2025-03-01
KLC1
CCS
HDDC3
MSANTD3-TMEFF1
GGA1
LARS2
GTPBP1
VAMP2
AP5Z1
AP2A1
C16orf91
SIGIRR
CAPNS1
HGS
HSPB7
MRPL46
UBL4A
PHF21A
DNAJA3
L1CAM
ADARB1
SREBF1
CLN6
TYK2
MAGEF1
TRIM47
TMEM184B
KDM4A
NR1H2
FADD
ARMC10
MPHOSPH8
NPR1
GIT1
STK25
PLEKHJ1
EIF3C
AP1S1
GUSB
RNF149
TPRA1
TBCD
CNPY4
DUSP9
NRBP2
APLP1
GPT2
DECR2
ILK
EHMT2
PKDCC
GATAD2A
CCT3
ZNF362
AGAP2-AS1
GTPBP2
IGHMBP2
ZNF579
PKN3
ZBTB7B
UBAC1
TMED1
AGBL5
SLC25A1
E2F1
FAM160A2
PPP1R15A
PHLDA3
NRARP
CCNI
MTG2
GLUD1
BAHD1
TK1
DCTN3
DNAJB2
NELFCD
RBM15B
HSCB
MED4
TOB2
MTHFSD
KCTD15
PPM1G
LRRC8A
ERI3
DSP
AGAP1
SAP30BP
SAFB
CARS2
TENC1
MTA1
ULK3
MRPL9
LRP8
PPP2R4
GLYR1
ZBTB22
GSTZ1
VPS18
YIPF3
UBALD1
SGSM3
GLTPD1
ARID1A
CPNE7
ZNF768
KRT8
DAP
TXNDC15
ZNF358
DFNA5
NENF
NFE2L1
GGA2
ILF3
PPP1R18
SETD6
PLXNB2
SCAF1
ZDHHC24
C11orf84
IRF2BPL
SUV39H1
PDLIM7
KLC4
PIM3
SF3B2
UNC50
DHX16
CA9
SPSB2
TCEB3
LIG1
E2F4
LTBR
PNPLA6
RXRB
FAM98C
TRMT6
MCM8
SMOC1
QARS
C19orf52
CTDSP1
RANBP3
LAMA5
USB1
MRPL28
DAZAP1
SPAG16
TBL2
CPSF7
2025-09-08
RNF121
GOLGA8O
PPP1R11
INTS1
TERF2IP
SYCE1L
FBXO31
NPEPPS
SLC2A11
BRWD3
AKT1S1
CARD10
ADCY3
RNF44
NOP9
RAB26
C17orf59
JOSD1
TTYH3
MANBAL
EML2
GPN2
HARS
KIF3B
DVL1
MGAT1
RNF166
ZBTB9
OBSL1
CYB5R3
PIK3R2
MPST
SNX17
EXOSC3
STXBP1
RNF8
XPO7
NAPRT1
SLC25A11
HN1L
TRPC4AP
ATAD3B
ITPR3
CFL1
STK32C
ADRA2C
VARS
SRRT
MCRS1
KXD1
DNASE1L1
SAFB2
FRAT2
CAPZB
PRR13
CAPN2
SPNS1
ZNF629
MBOAT7
WRAP53
BAG6
COL15A1
TAPBP
ATAD3A
TMUB2
SPTBN2
GPATCH8
PMEPA1
SNRPB
NUP153
G6PC3
WIZ
PPP1R37
GNB1
PHF1
POLR3D
NAA60
RBM6
SDF4
NOP2
SRPR
PXDN
MFSD10
TRAF7
XPC
AIFM1
CDK10
CHTF18
ARRB2
ENO3
RECQL4
ITM2B
AKT1
CD320
SLC29A2
YIPF2
SLC2A4RG
PWP2
ACLY
NPNT
CPSF1
GABARAPL1
NDUFB8
STARD3
JUNB
NELFB
ADIPOR1
RNMTL1
RAF1
TRADD
FDXR
ADAM15
RILPL1
RARA
NARFL
ISG20
RAI1
LY6E
ASRGL1
TUBG1
PIGQ
ABL1
NUMBL
OGG1
FAM105B
PVR
ARIH2
CCDC137
GRK6
EPHB4
EHD4
QTRT1
FBXL3
RAB17
LDOC1L
PDE2A
YBEY
CYBA
ZNF740
PI4KB
KANK2
ATF5
PBX2
REPIN1
CMBL
RPUSD3
ZNF76
HDAC1
TMEM132A
TSC22D3
WDR4
RMND5B
NAIF1
GCHFR
FANCG
RARG
CDK16
GNAI1
STXBP2
COTL1
ARHGAP35
PTPN18
TEX264
PYCR1
GPATCH3
ZGPAT
LSM14A
TSPAN17
MRPL24
GALNT7
VPS4A
NIPSNAP1
SUV420H2
FN3KRP
PFKM
TYRO3
HOMER3
ZFYVE27
SENP6
CENPT
PICK1
NSUN5
KHSRP
RAB5C
PABPC4
MAPKAP1
PLCD3
FPGS
CEP170B
SOX12
CUL7
ANKRD11
HES4
FNTA
FAM120A
TEAD4
RAB22A
POGK
MECP2
MUTYH
PFKP
MBD6
DPH1
SIGMAR1
MED25
TMEM47
FMR1
CHAF1A
PTRF
CCDC9
GAS2L1
SCAF11
EPN1
SEC61A1
KMT2D
CAAP1
HMGA1
RTCB
CDC42EP1
RETSAT
INTS3
WDR13
KHDRBS1
CIB1
INO80C
PLXNA1
C8orf82
USH1C
RBMX2
EGLN3
B3GALT6
LYSMD1
GRWD1
ARMCX3
CITED2
EPS15L1
KIF1C
MAPKAPK3
AKAP8
SPATS2
NR1H3
ITGA3
FZR1
CAPN1
C5AR2
FN3K
CCDC107
PNKP
TMEM129
PPP5C
C16orf59
CSRP1
MFSD3
CHD4
FLOT1
AP1B1
PAPOLA
HMOX2
PAGR1
CHID1
FANCE
ACTR3
BAZ1B
ASH1L
C19orf66
PTGES2
WLS
CD99
NECAB3
EGFL7
NTHL1
C22orf46
PTOV1
NAT9
GALNT6
TOM1
MKNK2
DVL3
WDR6
ANKS6
POLG
CUEDC1
MYO1C
KIAA1279
NBR1
ARL5A
IER5L
SND1
FASTK
COL5A2
MDC1
SENP3
TSEN54
SETD7
SOX4
BAD
C20orf27
TOP1MT
ACSF2
MATK
JDP2
RCC1
MED29
AHSA2
C9orf3
CENPB
PEX5
C19orf10
FAM3C
MSI2
SYT12
BAK1
DGKZ
PMPCA
COMMD5
RBFA
TYMP
SAP30L
ARRDC1
TRUB2
DROSHA
NME4
SLC12A7
TEAD3
TMEM158
MSLN
GAS1
TNIP2
MTSS1L
RRBP1
ACIN1
PC
PSMC5
NAB2
DMAP1
NME3
ST3GAL4
IRX3
BNIP2
FAM174A
HSPBP1
AES
KDELR1
ALKBH2
FERMT2
MED29
EVL
HMGXB3
UBE2D2
NT5C
USP5
HUWE1
DNMT1
PSMB6
LMNA
C1R
TP53I3
PDF
YTHDC1
AMBRA1
MRGBP
HYAL2
BRD2
MBD1
PSMC3IP
CTDNEP1
DCTN2
LUC7L
USP21
FAM199X
ARFRP1
PLEKHM2
BTF3
UBALD2
CIZ1
FGFRL1
G6PD
UBE4B
LRFN4
FBRS
UBQLN4
PPP1R16A
PPP2R5A
C6orf47
RAB40C
POP7
RALY
ECEL1
FAM43A
NEK9
MPRIP
USP48
GFER
MFN2
BCKDHA
CECR5
SHMT2
ELL2
EMC10
RBM8A
E4F1
LASP1
SLX1A
ARMCX6
MARK3
ANKRD40
POR
CSK
SLX1A
NANS
ZBED1
FTSJ3
TRMT61A
EVA1B
CCM2
AVPI1
KIFC3
CAMLG
POLE
P2RX5
JARID2
ZNF580
GPR108
PCF11
PSMC3
SFSWAP
DDX11
FLOT2
LASP1
AGPAT2
SDSL
RNH1
MAP4K5
IGFBP4
SPAG7
UTP18
COLGALT1
ABHD8
C19orf48
WDR5
ABCF3
TPGS1
CCDC94
VASP
ALDOA
PLK1
STARD7
FAM83H
KAT8
ZNF787
ZMAT2
NTMT1
SLC39A7
POLR3H
LRP5
VPRBP
SGPP1
UGDH
TM9SF1
NPTX1
ZNF668
HLA-E
LDLR
GPSM2
RHPN1
EPPK1
SIK1
FAM20C
NSFL1C
HK1
SNAPC3
AGPS
ADCY6
TTC7A
SGTA
SLC10A3
RTN4RL2
IL4R
BCL7B
KAT2A
COL5A1
GYS1
NFKB2
NDFIP2
SCARA3
HDLBP
ACTN4
WDR41
FBXO46
PDCD4
CNPY2
KRT7
CCNG2
CANT1
ZDHHC16
ING1
ISOC2
CD68
PODXL2
RRP7A
ANAPC2
ZSWIM8
SFN
EED
LRRC47
DENND1A
ACADVL
MYO10
B4GALT2
MVD
PCSK9
POLD2
GRIPAP1
LAPTM4B
SERPINH1
GTPBP6
C9orf114
BRD9
LGALS3BP
CD99L2
IER2
BEX1
SNAP29
SIPA1
GTPBP3
QDPR
SNX1
USP11
PRMT1
ARRB1
SUZ12
MYBBP1A
C6orf223
PALM
PRPF31
RNPEPL1
XRCC3
LEPRE1
ANXA11
PAIP1
TEAD2
MRPL37
IDH2
PSMG4
ZNF48
SVIL
GAR1
RPS8
COPA
ASPH
SEC63
EIF4G1
PARP10
SLC4A2
ABCA2
RHOBTB2
SLC9A3R1
SLC39A1
NDUFB7
CAPN10
APEH
STRN4
CLINT1
PRPF6
YKT6
PDE3A
NFS1
GNB5
SMDT1
U2AF2
HNRNPA0
PTDSS2
ENAH
MCM5
TOMM20
ALPI
INHBE
HAGHL
ZNF707
PIP5K1A
STC2
AKIP1
DNAAF2
OSBP2
TSTA3
MTCH1
IRF3
HS2ST1
HES7
TRIM41
TAF1C
IPO8
TMED9
SDHAF1
MGMT
C15orf38-AP3S2
HEBP1
SNRNP25
SLC43A2
TIMM13
MEA1
CDK5RAP3
FAM98A
RBM38
C11orf48
PREB
RUSC2
ARHGEF1
EMC4
METRNL
VIM
RNASEH2C
RNF31
PNKD
COPE
LZTS2
PITHD1
PTPN11
KDM2A
LY6K
UBE2I
PDXDC1
DDR1
APOL2
VAPA
SELENBP1
ZC3H13
NOL12
MPDU1
SMARCD1
SON
EIF3G
AFAP1
ACADS
GPANK1
R3HDM4
PICALM
ARL8A
ARL2
NOC4L
NETO2
GPKOW
THOC6
NDUFA8
GTF2I
BRD4
RPL36
THAP4
FBXO2
NACC2
CHST12
PITX1
PUF60
WISP2
RHOT1
HEATR2
ZBTB4
LARP1
DCXR
SPC24
CDC73
H2AFJ
ODC1
OGFOD3
SPRYD3
STRA13
RING1
ZCCHC3
C1orf122
SCYL1
ISG15
WDR46
CLASRP
PDIA5
GATAD1
OXLD1
TSPAN4
WWOX
GLG1
JUP
NOA1
SLC39A13
MAD1L1
TAP2
MLF2
OCIAD2
CXCL16
UPF3A
CNTROB
TSR2
UCK1
TUSC1
SCRN2
CC2D1B
HNRNPAB
DOLK
ARF3
C12orf44
DHX37
CACUL1
GMCL1
VEGFB
FADS1
CELF1
NOL3
CERCAM
CDC34
LSM7
UNC93B1
MEN1
WNT10B
JUND
SUMF2
ALCAM
NRD1
TMCO6
EIF2B2
KIAA1211
FBLN1
FAM72B
GIPC1
XPO6
AMPD2
TRIP6
CDC16
FADS2
IGF2BP2
NOP14
RPA1
LRP11
ASH2L
EMC7
FOXK2
PKP4
NARS2
CPSF3L
CRIP2
ZNHIT6
BRMS1
DGCR2
RCN3
HSD17B10
EEF1A2
VPS72
MON1B
SIRT1
FAM173A
NUS1
FUBP3
TRIB3
NKIRAS2
FLII
FXR2
RNF10
HINT2
CLUH
MPND
PLOD3
PPP1CA
LRP10
ASXL1
FRA10AC1
MFSD12
WDR34
CNP
GCLC
STX6
AP3D1
RBM42
PTPN12
EIF4H
TBC1D9B
C11orf86
CMAS
CLCN7
NEURL4
PROSER2
RBBP6
RAB21
NUDT1
POLD1
GTF3C4
NUPR1
BMP6
RAB24
ORMDL3
STK11IP
AK4
AES
CTSZ
UBA5
GGNBP2
NOC2L
IKBKG
GDI1
NUDT4
XPOT
BCL2L2-PABPN1
CDT1
PGD
AHSA1
RPUSD2
ILF3
USF2
GOLIM4
AP2M1
CCNY
TPI1
MUS81
TBC1D22A
PPP1R12C
BABAM1
MCM7
KLF5
CBFB
PAWR
ADAM10
MSRB2
WHSC1
ARHGEF2
DHX36
UBTF
TMEM259
RAB2A
ZNF205
LEPREL4
MAPK9
CDKN1C
COPRS
ETFB
PRNP
CTDSP2
MPZL1
SART1
GALK1
ASNA1
CLU
TCF25
ZBTB7A
PLEKHH3
ADCK4
RHEB
SNRNP35
RHOBTB3
EIF4G3
MRI1
RAD51
DDX42
CNOT3
POLR1A
TUBB4B
PRKCDBP
TNFRSF12A
CRK
CREBZF
INO80B
PTBP1
PCSK1
ZNF598
MAN1A1
SNX3
TOP2B
NOM1
PGRMC2
NAGK
FLYWCH2
YWHAB
SH3BP5
PRNP
RALBP1
METRN
NR2F6
DEXI
HM13
HIATL1
CDR2
RAP1A
IFRD2
ARPC5L
WIBG
NDNL2
CUEDC2
METTL9
TNFRSF12A
SYDE1
MAN2B1
PPP1R10
THAP11
YIF1A
GSN
ITGB5
MCAT
SLC30A5
ASPSCR1
CKAP4
MAP2K1
NAT14
RNF5
ATPIF1
AQP3
EBPL
TPBG
HNRNPUL2
DGAT1
EHMT1
FDX1L
TMEM238
SERP1
EIF4B
DAK
FAM120C
EHD2
BOP1
C11orf31
RAD23A
PHGDH
ESRRA
ANAPC7
SYMPK
DTNBP1
LRRC45
BOP1
GTF2E2
RPS6KA3
RTF1
TSEN34
SYNCRIP
WWC1
TFCP2
FAM168B
PPP2CB
ATF4
NCCRP1
HEBP2
DHRS4
TSR3
TOMM70A
CTSD
TXLNA
MRPL23
TTC19
SLC7A5
HSPH1
SAV1
PINK1
TMEM59
YLPM1
PTRH1
WAC
XPO1
LGR4
AKAP1
SMEK2
AJUBA
RILPL2
MDFIC
C19orf60
CLPB
SNF8
CD151
UPF3A
DBNL
STAT5B
HSPA1A
ASMTL
PSMG1
C11orf83
UBTD2
PLEKHA3
RCC2
SH3KBP1
ZNF219
WDR74
TNNT1
YBX1
CSTF2T
ARPC5
XBP1
ADRM1
UST
PTEN
FBXL16
PPP1CC
CPSF4
LRPAP1
TOMM40
DIAPH1
CFD
LAMP1
PPM1F
MLLT4
CDYL
PHF23
GNL1
GADD45B
DENND5A
NOMO1
INHA
PRPF19
TCEA1
ACAP3
IER5
TRAF2
STX16
MARCKSL1
ESYT2
ARPC1B
AGPAT6
UBFD1
C9orf40
SNTB1
MAF1
C11orf68
TM9SF3
WRNIP1
SAMD1
TSPYL2
NOTCH2NL
EPHA2
CREBL2
C19orf68
PTGFRN
SRSF4
CD3EAP
RNF220
YWHAQ
MXD3
AEN
UTP3
CCDC106
SLC25A28
GAMT
AVEN
PANK2
QKI
EGLN2
PCBP1
DDRGK1
CEBPB
STK24
NBPF1
EIF2B4
NFATC2IP
RAB5A
HRAS
LRRC26
UBE2G1
QSOX2
AIFM2
TERF2
CDKN2A
SIX2
FAM134A
RUVBL2
IQCJ-SCHIP1
TSPYL1
CNOT6
MRPS34
VHL
WEE1
BTBD1
NUDC
FKBP4
SLBP
MRFAP1
UBE2K
HEXIM1
PIN1
C4orf32
MGEA5
YARS
PGAM5
AURKAIP1
ITPRIP
UBE2S
LAGE3
APEX1
SSFA2
GNAS
MORF4L1
DAPK3
RPS9
NDUFS6
RAB12
AKAP8L
HNRNPA1
NUCKS1
PSMD3
EXOSC4
RHOQ
HNRNPR
ANP32B
PPP1R7
TTLL12
SEPHS1
KHNYN
PHKA1
MYC
COPS6
TAF10
C1orf35
TMEM203
PQBP1
DNTTIP1
EID1
PACSIN3
RMI2
RFX5
C6orf106
PRMT6
MAP7
GOLPH3
EDF1
LSM4
DUS1L
MOGS
RIN1
BAX
CDK9
LMNA
NOMO2
KLHDC4
SURF2
GLRX5
P4HB
LEPREL1
SNCG
ACBD6
LARP6
RAB20
MANF
NT5DC2
NOMO3
STX4
PDCD11
UBAP2L
DNAJB1
GOLM1
MBD2
SRXN1
ATP2A2
[truncated: 157 more rows]

## Sheet: Table 2
Table 2 Primers for the core genes of prognosis.
GENE	Primers (5' to 3')
DSP	F: AGGAAGAGGATACCAGTGGCT
	R: AGTGGCCTTTTGCTGTTGGA
GTF3C1	F: GGTGAGTTCAGTTCCCCAGG
	R: GCAGCTCCGAAACTCTCTGT
NR1H3	F: TCTGGACAGGAAACTGCACC
	R: ACATCTCTTCCTGGAGCCCT
NTHL1	F: CTGCAGCAGAAGCGAGGAAA
	R: TCACTGTCCGAGCCCTCATA
SNX1	F: ACAAGACCAAGAGCCACAGG
	R: CTCCTCATAGGTTGGCTGGG
TMEM132A	F: TGGACGTCGTGAGAGTGGA
	R: TCAGAGAGGAGTTGGCAGGT
WIZ	F: CCAAGGGAGAACATCGAGGG
	R: AAGTTGGCCACAGAGATGCC
GAPDH	F: TTCTTTTGCGTCGCCAGCC
	R: TCCCGTTCTCAGCCTTGAC
